# Supplementary material for: A biomathematical model of SARS-CoV-2 in Syrian hamsters
Source: Sci Rep. 2024 Dec 18;14:30541. doi: 10.1038/s41598-024-80498-9 (PMC11655638; doi:10.1038/s41598-024-80498-9)
Supplement: Supplementary file 2 — Supplementary Information 2. [file 41598_2024_80498_MOESM2_ESM.xlsx]

## Sheet: data
A biomathematical model of SARS-CoV-2 in Syrian hamsters – Data used for model development
Sibylle Schirm1,*, Geraldine Nouailles2, Holger Kirsten1, Jakob Trimpert3, Emanuel Wyler4,
Luiz Gustavo Teixeira Alves4, Markus Landthaler4,5, Peter Ahnert1, Norbert Suttorp2,
Martin Witzenrath2,6, and Markus Scholz1
1 University of Leipzig, Institute for Medical Informatics, Statistics and Epidemiology (IMISE), 04107 Leipzig, Germany
2 Charité – Universitätsmedizin Berlin, Corporate Member of Freie Universität Berlin and Humboldt-Universität zu
Berlin, Department of Infectious Diseases and Respiratory Medicine and Critical Care, 10117 Berlin, Germany
3 Freie Universität Berlin, Institute of Virology, 14163 Berlin, Germany
4 Berlin Institute for Medical Systems Biology (BIMSB), Max Delbrück Center for Molecular Medicine in the
Helmholtz Association (MDC), 10115 Berlin, Germany
5 Institute for Biology, Humboldt-Universität zu Berlin, 10099 Berlin, Germany
6 German Center for Lung Research (DZL), Berlin, Germany
*sibylle.schirm@imise.uni-leipzig.de
Table S4. Data from Syrian hamsters for model development.
Cells were determined via Single cell RNA expression quantification. Cell counts of monocytic macrophages, activated (Gzma+ or Ifng+) T - and NK cells, B cells, type 2 alveolar epithelial cells, dendritic cells (pDCs) and neutrophils are calculated as proportion of total cell number per lung lobe. IgM heavy chain was determined by using proteomics. Serum neutralizing antibodies were quantified wi…
time [d]	Frequencies (%) of SARS-CoV-2 positive cells amongst alveolar epithelial cells type 2 (EI)
2	13.9706
2	2.84091
2	2.41935
3	10.4895
3	6.55738
3	19.0939
5	5e-05	under detection level
5	7.22892
5	1.05263
14	5e-05	under detection level
14	5e-05	under detection level
14	5e-05	under detection level
time [d]	EU (calculated, EU=99-EI)
2	85.0294
2	96.1591
2	96.5806
3	88.5105
3	92.4426
3	79.9061
5	98.9999
5	91.7711
5	97.9474
14	98.9999
14	98.9999
14	98.9999
time [d]	Monocyte derived macrophages [cells per lung lobe]
0	1.60289e+06
0	2.05566e+06
0	1.78902e+06
2	4.75518e+06
2	4.19697e+06
2	3.27335e+06
3	3.92133e+06
3	3.5601e+06
3	4.70815e+06
5	8.34523e+06
5	4.0963e+06
5	6.77911e+06
14	3.69024e+06
14	3.38199e+06
14	2.42903e+06
time [d]	B cells [cells per lung lobe]
0	1.06607e+06
0	1.06366e+06
0	1.12072e+06
2	301998
2	1.24481e+06
2	1.81542e+06
3	1.93209e+06
3	1.40116e+06
3	1.87797e+06
5	3.53154e+06
5	1.15157e+06
5	680363
14	4.18984e+06
14	4.15996e+06
14	2.08294e+06
time [d]	IFNg positive CD4+ T cells [cells per lung lobe]
0	41584.5
0	33946.6
0	47312.8
2	117728
2	54417.7
2	122890
3	91459.7
3	119147
3	92575.9
5	1.39462e+06
5	663524
5	950057
14	68127.5
14	172881
14	76908.6
time [d]	GZMA positive CD8+ T cells [cells per lung lobe]
0	3780.41
0	15087.4
0	35484.6
2	40948.8
2	34011.1
2	44687.3
3	85743.4
3	90551.4
3	85963.3
5	1.15844e+06
5	581269
5	925539
14	147610
14	140466
14	44863.3
time [d]	IFNg positive NK cells [cells per lung lobe]
0	211703
0	162190
0	301619
2	424844
2	421738
2	452459
3	868867
3	829260
3	866246
5	1.91198e+06
5	893839
5	1.05426e+06
14	567729
14	648305
14	615269
time [d]	CXCL10 expression of macrophages
0	0.88272
0	1.13206
0	0.98522
2	3.92805
2	3.46693
2	2.70397
3	3.23924
3	2.94084
3	3.8892
5	34.4682
5	16.9189
5	27.9997
14	2.03223
14	1.86248
14	1.33768
time [d]	CCL8 expression of AT2 cells
0	1.00071
0	0.886378
0	1.11291
2	3.09724
2	5.32657
2	3.08177
3	2.79273
3	3.97296
3	6.9809
5	12.0841
5	29.9403
5	25.5362
14	1.65255
14	1.33592
14	1.0822
time [d]	neutralizing antibodies
0	0	under detection level
0	0	under detection level
0	0	under detection level
2	0	under detection level
2	0	under detection level
2	0	under detection level
3	0	under detection level
3	0	under detection level
3	0	under detection level
5	256.003
5	512.007
5	256.003
14	512.007
14	128
14	256.003
time [d]	Ighm protein levels
0	10.03
0	9.6
0	8.31
0	8.98
0	9.39
0	8.14
0	9.43
0	9.18
0	10.12
0	8.49
0	9.15
0	8.8
2	9.77
2	9.34
2	9.01
2	9.95
2	9.52
2	9.32
3	9.99
3	9.56
3	9.56
3	8.58
3	10.71
5	10.97
5	11.03
5	11.64
5	11.08
5	11.33
5	11.65
14	10.16
14	11.85
14	10.06
14	9.71
14	7.83
time [d]	virus titers in lung homogenates, pfu/g lung
2	45
2	950
2	380
2	820
2	5800
2	940
3	2800
3	5100
3	100
3	158
3	188
3	1300
5	5e-05	under detection level
5	5e-05	under detection level
5	2
5	3.6
5	4.8
5	5e-05	under detection level
14	5e-05	under detection level
14	5e-05	under detection level
14	5e-05	under detection level
14	5e-05	under detection level
14	5e-05	under detection level
14	5e-05	under detection level
time [d]	neutrophils [cells per lung lobe]
0	162558
0	177277
0	263178
2	511860
2	476155
2	569763
3	268663
3	209698
3	224827
5	562347
5	367406
5	324858
14	397410
14	378178
14	243544
time [d]	pDCs [cells per lung lobe]
0	71827.7
0	116927
0	100540
2	209863
2	102033
2	128476
3	182919
3	219230
3	211602
5	955990
5	169994
5	453575
14	113546
14	118856
14	128181
EU	time [d]	log measurement	mean SD of log measurement
	2	4.52646	0.0627241
	3	4.46352	0.0627241
	5	4.56628	0.0627241
	14	4.59512	0.0627241
EI	time [d]	log measurement	mean SD of log measurement
	2	1.52153	2.62727
	3	2.39344	2.62727
	5	-2.6247	2.62727
	14	-9.90349	2.62727
Monocyte derived macrophages [cells per lung lobe]	time [d]	log measurement	mean SD of log measurement
	0	14.4069	0.208651
	2	15.2086	0.208651
	3	15.2107	0.208651
	5	15.6307	0.208651
	14	14.9527	0.208651
B cells [cells per lung lobe]	time [d]	log measurement	mean SD of log measurement
	0	13.8954	0.479124
	2	13.6882	0.479124
	3	14.3575	0.479124
	5	14.1548	0.479124
	14	15.0128	0.479124
IFNg positive CD4+ T cells [cells per lung lobe]	time [d]	log measurement	mean SD of log measurement
	0	10.6109	0.33057
	2	11.4332	0.33057
	3	11.5158	0.33057
	5	13.7726	0.33057
	14	11.48	0.33057
GZMA positive CD8+ T cells [cells per lung lobe]	time [d]	log measurement	mean SD of log measurement
	0	9.44535	0.465133
	2	10.5873	0.465133
	3	11.3782	0.465133
	5	13.6579	0.465133
	14	11.4888	0.465133
IFNg positive NK cells [cells per lung lobe]	time [d]	log measurement	mean SD of log measurement
	0	12.2921	0.16856
	2	12.978	0.16856
	3	13.6584	0.16856
	5	14.0118	0.16856
CXCL10 expression of macrophages	time [d]	log measurement	mean SD of log measurement
	0	-0.00519951	0.208651
	2	1.20204	0.208651
	3	1.20408	0.208651
	5	3.23355	0.208651
	14	0.540659	0.208651
CCL8 expression of AT2 cells	time [d]	log measurement	mean SD of log measurement
	0	-0.00430722	0.317326
	2	1.30957	0.317326
	3	1.4499	0.317326
	5	3.04373	0.317326
	14	0.290311	0.317326
neutralizing antibodies	time [d]	log measurement	mean SD of log measurement
	2	0.693147	0.546671
	3	0.693147	0.546671
	5	5.77624	0.546671
	14	5.54519	0.546671
Ighm protein levels	time [d]	log measurement	mean SD of log measurement
	IgM_logavgmat=[
	0	2.20992	0.0722636
	2	2.24918	0.0722636
	3	2.26747	0.0722636
	5	2.42302	0.0722636
	14	2.28609	0.0722636
virus titers in lung homogenates, pfu/g lung	time [d]	log measurement	mean SD of log measurement
	2	6.47068	3.1093
	3	6.42478	3.1093
	5	-4.36129	3.1093
	14	-9.90349	3.1093
